# Supplementary material for: The “Dry-Lab” Side of Food Authentication: Benchmark of Bioinformatic Pipelines for the Analysis of Metabarcoding Data
Source: Foods. 2024 Jul 1;13(13):2102. doi: 10.3390/foods13132102 (PMC11241536; doi:10.3390/foods13132102)
Supplement: Supplementary file 1 [file foods-13-02102-s001.zip]

Archive with 1 entries (1 files):
- foods-3022426-supplementary.pdf
